# Supplementary material for: MicroRNA-19b Downregulates Gap Junction Protein Alpha1 and Synergizes with MicroRNA-1 in Viral Myocarditis
Source: Int J Mol Sci. 2016 May 18;17(5):741. doi: 10.3390/ijms17050741 (PMC4881563; doi:10.3390/ijms17050741)
Supplement: Supplementary file 1 [file ijms-17-00741-s001.zip]

Archive with 3 entries (2 files):
- ijms-126990-Supplementary Materials/
- ijms-126990-Supplementary Materials/Figure S1.pdf
- ijms-126990-Supplementary Materials/Video miR-19b.zip
